# Supplementary material for: Predictors of unfavorable responses to therapy in rifampicin-sensitive pulmonary tuberculosis using an integrated approach of radiological presentation and sputum mycobacterial burden
Source: PLoS One. 2021 Sep 20;16(9):e0257647. doi: 10.1371/journal.pone.0257647 (PMC8452066; doi:10.1371/journal.pone.0257647)
Supplement: S2 File — (XLSX) [file pone.0257647.s003.xlsx]

## Sheet: Sheet1
S. No	RegCode	SMG0m	Smear conversion	CULture Grade 0m	culture conversion	outcomecode	Greater3Zones	CollapseYesNo10	CavityYesNo3	BilateralYesNo	greater2Z	EPTBYesNo67810	involvemnt of lower zone	persistence of cavity	red50	persisting cavity at end of treatment	RED4M75
1	5	3	1	3	0	1	0	0	0	0	0	0	0	0	1	0	0
2	4	2	0	3	0	1	0	0	1	0	0	0	0	1	1	1	0
3	5	2	0	3	0	1	1	0	0	1	1	0	1	0	0	0	0
4	4	1	1	2	1	1	1	0	1	1	1	0	1	1	0	1	1
5	3	2	1	3	0	1	0	0	1	0	1	0	1	0	0	0	0
6	2	2	0	3	0	1	1	0	0	1	1	0	1	0	0	0	0
7	1	3	1	3	0	1	1	0	1	1	1	0	0	1	0	0	0
8	1	1	1	3	1	1	1	1	0	1	1	1	1	0	0	0	0
9	1	1	0	3	0	1	0	0	0	0	0	0	0	0	1	0	1
10	1	2	1	3	1	1	0	0	1	1	1	0	1	1	0	1	0
11	5	2	1	3	0	1	1	0	1	1	1	0	1	1	0	1	0
12	1	3	0	3	1	1	1	0	1	1	1	0	1	0	1	0	1
13	1	2	1	3	1	1	1	0	1	1	1	0	0	1	0	0	1
14	3	3	1	3	1	0	0	0	0	1	1	0	1	0	1	0	1
15	3	3	0	2	1	0	1	0	0	1	1	0	1	0	0	0	0
16	2	2	1	3	1	0	0	0	0	0	0	0	0	0	0	0	0
17	3	2	1	3	1	0	0	0	0	0	0	0	0	0	1	0	0
18	2	2	0	3	1	0	0	0	1	0	1	0	1	1	0	1	0
19	4	2	0	3	1	0	0	0	0	0	0	0	0	0	0	0	0
20	2	1	1	3	1	0	1	0	0	1	1	1	1	0	0	0	0
21	5	2	1	3	1	0	0	0	0	1	1	0	0	0	1	0	0
22	3	1	1	2	1	0	0	0	0	0	1	0	1	0	1	0	1
23	2	3	0	3	1	0	1	0	1	1	1	0	0	1	1	1	0
24	5	2	1	1	1	0	1	0	0	1	1	1	0	0	1	0	0
25	4	3	1	3	1	0	0	0	0	1	1	0	0	0	1	0	0
26	5	2	1	2	0	0	1	0	1	1	1	0	0	0	1	0	0
27	3	2	0	3	1	0	0	0	1	0	0	0	0	1	0	1	0
28	4	3	0	2	1	0	0	0	0	0	0	0	0	0	1	0	1
29	4	1	0	3	1	0	1	0	0	1	1	0	1	0	0	0	0
30	4	3	1	3	1	0	0	0	0	0	0	0	0	0	1	0	1
31	3	2	0	3	1	0	0	0	1	1	0	0	0	0	1	0	0
32	4	3	1	3	1	0	0	0	0	0	0	0	0	0	1	0	0
33	3	2	1	3	1	0	1	0	1	1	1	1	1	1	0	1	0
34	3	1	1	3	1	0	1	0	0	1	1	0	0	0	1	0	0
35	3	2	1	3	1	0	0	0	0	0	0	1	1	0	1	0	0
36	4	2	1	3	1	0	0	0	0	1	0	0	0	0	1	0	0
37	5	2	1	2	1	0	0	0	1	0	0	0	0	0	0	0	0
38	4	2	0	3	0	0	0	0	0	0	0	0	0	0	1	0	0
39	2	1	1	2	1	0	0	0	0	0	0	0	0	0	1	0	1
40	3	2	0	3	1	0	0	0	1	1	1	0	0	1	0	0	1
41	2	1	0	2	1	0	1	0	0	1	1	0	1	0	1	0	0
42	2	3	1	3	1	0	0	0	0	0	0	0	0	0	0	0	1
43	4	1	1	3	1	0	0	0	0	0	0	0	0	0	1	0	0
44	4	1	1	2	1	0	0	0	0	0	1	0	1	0	1	0	0
45	4	2	1	3	1	0	1	0	1	1	1	0	1	1	0	0	1
46	2	1	1	2	1	0	0	0	0	0	0	0	0	0	0	0	0
47	2	1	1	2	1	0	0	0	0	0	0	0	0	0	1	0	1
48	3	3	0	3	1	0	0	0	0	1	1	0	0	0	1	0	0
49	5	1	1	2	1	0	0	0	0	0	1	0	0	0	0	0	0
50	2	2	1	3	1	0	0	0	0	0	0	0	0	0	1	0	1
51	5	2	1	3	1	0	0	0	0	0	0	0	0	0	1	0	1
52	3	2	1	3	1	0	1	0	0	1	1	0	1	0	1	0	0
53	5	2	1	2	1	0	0	0	1	0	0	0	0	0	1	0	0
54	3	2	1	1	1	0	0	0	0	0	0	0	0	0	1	0	1
55	2	2	1	3	1	0	0	0	1	1	1	0	0	0	1	0	0
56	4	3	0	2	1	0	1	0	0	1	1	0	1	0	1	0	0
57	5	2	1	3	1	0	0	0	1	1	1	0	0	0	1	0	0
58	2	2	1	3	1	0	0	1	0	0	0	1	0	0	1	0	0
59	3	2	1	3	1	0	0	0	0	0	0	0	0	0	1	0	0
60	5	2	1	3	0	0	0	0	0	1	1	0	0	0	1	0	0
61	2	2	1	3	1	0	1	0	1	1	1	0	1	0	1	0	0
62	2	3	1	3	1	0	0	0	0	0	0	0	0	0	0	0	0
63	4	1	1	2	1	0	0	0	0	1	1	0	0	0	1	0	0
64	3	1	1	1	1	0	0	0	0	0	0	0	0	0	1	0	1
65	3	2	0	2	1	0	1	0	0	1	1	0	1	0	1	0	0
66	4	2	1	3	1	0	0	0	0	0	0	0	1	0	1	0	0
67	5	2	0	3	1	0	1	0	1	1	1	0	1	1	0	0	0
68	4	3	1	3	1	0	0	0	0	0	0	0	0	0	1	0	1
69	4	1	1	3	1	0	0	0	0	0	0	0	0	0	0	0	0
70	2	2	0	3	1	0	1	0	0	1	1	0	0	1	0	0	0
71	2	1	1	2	1	0	0	0	0	0	1	0	0	0	1	0	0
72	5	3	0	3	1	0	0	0	1	1	1	0	0	1	0	1	0
73	4	1	1	2	1	0	0	0	0	0	0	0	0	0	1	0	1
74	5	2	1	2	1	0	0	0	0	0	0	0	0	0	1	0	1
75	3	3	0	3	1	0	0	0	0	0	0	0	0	0	0	0	0
76	4	2	0	3	1	0	0	0	0	0	0	0	0	0	0	0	0
77	2	2	1	3	1	0	1	0	0	1	1	0	1	0	1	0	0
78	4	2	0	3	1	0	0	0	0	0	0	0	0	0	0	0	1
79	4	3	0	3	1	0	1	0	1	1	1	0	1	1	0	1	0
80	3	3	1	3	1	0	0	0	0	1	1	0	0	0	1	0	0
81	3	2	1	3	1	0	0	0	1	0	1	0	1	1	0	0	1
82	2	2	1	3	1	0	0	0	0	0	0	0	0	0	1	0	0
83	5	2	0	3	1	0	1	0	1	1	1	0	0	1	0	0	0
84	3	2	1	2	1	0	0	1	0	0	1	1	1	0	0	0	0
85	5	2	1	2	1	0	1	0	0	1	1	0	0	0	1	0	0
86	4	3	1	3	1	0	0	0	0	0	0	0	0	0	1	0	1
87	5	2	1	3	1	0	0	0	0	1	1	0	0	0	0	0	0
88	4	1	1	3	1	0	0	0	0	1	1	0	0	0	0	0	0
89	4	3	0	3	1	0	1	0	1	1	1	0	1	1	0	1	0
90	3	2	0	3	1	0	1	0	1	1	1	0	0	1	0	0	1
91	4	1	1	1	1	0	0	0	0	0	0	0	0	0	1	0	0
92	4	2	0	3	1	0	0	0	0	0	0	0	0	0	1	0	0
93	3	2	1	3	1	0	0	0	1	1	1	0	0	1	0	0	1
94	4	1	1	3	1	0	0	0	1	1	1	0	0	0	0	0	0
95	2	1	1	2	1	0	0	0	0	0	1	1	0	0	1	0	1
96	5	2	1	3	1	0	0	0	0	0	0	0	0	0	1	0	1
97	3	2	1	2	1	0	0	0	1	0	0	0	0	0	0	0	0
98	2	3	0	3	1	0	1	0	1	1	1	0	1	1	1	1	0
99	4	2	0	3	1	0	0	0	0	1	1	0	0	0	0	0	0
100	2	2	1	3	1	0	0	0	0	0	0	0	0	0	1	0	1
101	4	2	1	3	1	0	0	0	0	0	1	0	0	0	1	0	0
102	3	1	1	2	1	0	0	0	0	0	0	1	0	0	0	0	0
103	5	2	1	3	1	0	0	0	0	0	1	0	1	0	0	0	0
104	2	2	1	2	1	0	1	0	0	1	1	0	1	0	0	0	0
105	4	3	1	3	1	0	0	0	0	0	0	1	0	0	0	0	0
106	5	2	0	3	1	0	1	0	0	1	1	0	1	0	0	0	0
107	3	2	1	3	1	0	1	0	0	1	1	0	1	0	0	0	0
108	3	1	1	2	1	0	0	0	1	0	1	0	1	0	1	0	0
109	3	1	1	3	0	0	1	0	1	1	1	0	1	1	1	0	0
110	5	1	1	2	1	0	1	0	0	1	1	0	1	0	1	0	0
111	5	2	1	3	1	0	0	0	0	1	1	0	0	0	1	0	0
112	4	2	0	3	1	0	0	0	1	0	0	0	0	1	0	1	0
113	2	2	1	3	1	0	0	0	1	0	0	0	0	1	1	0	1
114	4	2	1	2	1	0	1	0	0	1	1	0	0	0	1	0	1
115	2	3	0	2	1	0	1	0	1	1	1	0	1	0	0	0	0
116	3	1	1	2	1	0	0	0	0	0	0	0	0	0	1	0	1
117	5	3	0	3	1	0	0	0	0	1	1	0	0	0	0	0	0
118	2	3	1	3	1	0	0	0	0	0	0	0	0	0	1	0	0
119	2	1	1	2	1	0	1	0	0	1	1	0	1	0	0	0	0
120	3	2	1	3	1	0	0	0	0	0	0	0	0	0	1	0	0
121	4	2	1	3	1	0	1	0	0	1	1	0	1	0	0	0	0
122	2	3	0	3	1	0	0	0	1	1	1	0	0	1	0	0	1
123	3	2	1	3	1	0	1	0	0	1	1	0	0	0	0	0	1
124	5	3	0	3	1	0	1	0	1	1	1	1	1	1	1	0	0
125	5	1	1	3	1	0	0	0	0	0	0	0	0	0	1	0	1
126	5	2	0	1	1	0	0	0	1	0	1	0	1	1	0	0	1
127	2	2	1	2	1	0	0	0	1	0	1	1	1	1	0	0	0
128	2	1	1	3	1	0	0	0	0	1	0	0	0	0	1	0	1
129	3	3	0	3	1	0	0	0	0	0	0	0	0	0	1	0	1
130	5	2	0	2	0	0	0	0	1	0	0	0	0	1	0	0	0
131	5	3	1	2	1	0	0	0	1	1	1	0	0	1	0	0	0
132	3	2	0	3	1	0	1	0	0	1	1	0	0	1	0	1	0
133	4	2	1	3	1	0	0	0	0	0	1	1	1	0	1	0	0
134	2	2	1	3	1	0	0	0	0	0	0	0	0	0	1	0	0
135	5	2	1	2	1	0	0	0	0	0	0	0	0	0	1	0	1
136	4	2	0	3	1	0	0	0	0	0	1	0	0	0	0	0	0
137	5	2	1	3	1	0	0	0	0	1	1	0	0	0	0	0	1
138	4	2	1	3	1	0	0	0	1	1	0	0	0	1	1	1	0
139	5	3	1	3	1	0	1	0	1	1	1	0	0	1	0	0	0
140	4	2	1	3	1	0	3	0	0	1	1	0	0	0	0	0	1
141	2	2	1	3	1	0	0	0	1	0	0	0	0	0	0	0	0
142	5	2	0	2	0	0	1	0	1	1	1	1	1	0	1	0	0
143	2	3	0	3	1	0	0	0	0	0	0	1	1	0	0	0	0
144	5	2	0	3	0	0	0	0	1	1	1	0	0	0	0	0	0
145	3	2	1	3	1	0	0	0	0	1	1	0	0	0	1	0	0
146	5	2	0	3	0	0	0	0	0	0	0	1	0	0	1	0	1
147	3	3	1	3	1	0	1	0	0	1	1	0	1	0	1	0	0
148	4	2	0	3	1	0	0	0	0	0	1	0	1	0	0	0	0
149	4	2	1	2	1	0	0	0	0	0	0	0	0	0	0	0	0
150	2	2	1	3	1	0	0	0	1	0	0	0	0	1	0	0	0
151	2	3	0	3	1	0	0	0	0	1	1	0	0	0	0	0	1
152	3	2	1	3	1	0	0	0	0	0	0	0	0	0	0	0	0
153	4	1	1	1	1	0	1	0	0	1	1	0	0	0	0	0	1
154	3	2	1	3	1	0	1	0	0	1	1	1	1	0	0	0	0
155	5	2	1	3	1	0	0	0	1	1	0	0	0	0	0	0	0
156	3	2	1	3	1	0	0	0	1	0	0	0	0	1	1	0	1
157	3	2	1	2	1	0	0	0	1	0	0	0	0	0	1	0	0
158	3	2	1	3	1	0	0	0	1	0	1	0	1	0	1	0	0
159	5	2	1	3	0	0	0	0	0	1	1	0	1	0	0	0	1
160	4	2	1	3	1	0	0	0	0	0	0	0	0	0	0	0	1
161	2	2	1	1	1	0	0	0	0	0	0	0	0	0	1	0	1
162	4	3	0	3	1	0	0	0	1	1	1	0	0	0	0	0	0
163	2	1	1	2	1	0	0	0	0	0	0	0	0	0	1	0	0
164	5	2	1	3	1	0	0	0	0	1	1	0	0	0	0	0	0
165	3	2	1	2	1	0	0	0	0	0	0	0	0	0	1	0	1
166	5	2	1	2	1	0	0	0	0	0	0	0	0	0	1	0	1
167	2	3	0	3	1	0	0	0	1	1	0	0	0	1	0	0	0
168	3	3	0	3	1	0	0	0	1	0	0	0	0	0	0	0	0
169	4	2	1	3	0	0	0	0	0	0	0	0	0	0	1	0	0
170	4	3	0	3	1	0	1	0	0	1	1	0	0	0	0	0	0
171	2	2	0	3	1	0	1	0	0	1	1	0	0	0	0	1	0
172	4	3	0	3	1	0	0	0	0	1	1	0	0	0	1	0	1
173	2	2	1	2	1	0	0	0	0	0	0	0	0	0	1	0	0
174	3	2	1	3	1	0	0	0	0	1	1	0	0	0	1	0	0
175	5	1	1	3	1	0	1	0	1	1	1	0	1	1	0	1	1
176	3	2	1	2	1	0	0	0	1	1	1	0	0	0	0	0	0
177	4	2	1	2	1	0	1	1	0	0	0	1	0	0	0	0	0
178	2	2	0	3	1	0	0	0	1	0	0	0	0	0	1	0	0
179	5	1	1	3	1	0	0	0	0	0	0	0	0	0	1	0	1
180	4	2	1	3	1	0	0	0	0	1	0	0	0	0	0	0	1
181	2	2	1	3	1	0	0	0	0	0	1	0	1	0	0	0	0
182	2	2	1	3	1	0	1	0	1	1	1	0	1	0	0	0	0
183	5	1	1	2	1	0	1	0	0	1	1	0	1	0	0	0	0
184	2	1	0	2	1	0	0	0	1	0	0	0	0	1	1	0	1
185	3	2	1	3	1	0	0	0	0	1	1	0	0	0	1	0	0
186	2	2	1	3	1	0	0	0	0	1	1	0	0	0	0	0	0
187	5	2	0	3	1	0	1	0	0	1	1	0	1	0	0	0	1
188	3	2	1	3	1	0	0	0	0	0	0	0	0	0	1	0	1
189	4	2	0	2	1	0	1	0	0	1	1	0	1	0	0	0	0
190	3	3	1	3	1	0	0	1	1	0	0	1	0	0	1	0	0
191	3	3	0	3	1	0	0	0	0	0	0	1	0	0	1	0	1
192	4	2	1	1	1	0	1	0	0	1	1	1	1	1	0	1	0
193	2	3	1	3	1	0	0	0	0	0	0	0	0	0	0	0	0
194	4	2	1	3	1	0	0	0	0	1	0	0	0	0	1	0	1
195	4	3	0	2	1	0	1	0	0	1	1	0	1	0	0	0	0
196	3	3	0	3	1	0	1	0	0	1	1	1	1	0	0	0	0
197	4	2	1	3	1	0	0	0	0	0	0	0	0	0	1	0	0
198	5	3	0	3	1	0	0	0	0	0	0	0	0	0	0	0	0
199	5	3	0	3	1	0	1	0	1	1	1	0	0	0	1	0	0
200	2	3	0	3	1	0	0	0	1	1	1	0	1	1	1	1	0
201	2	2	0	3	0	0	0	0	0	0	0	0	0	0	1	0	1
202	3	2	1	3	1	0	1	0	1	1	1	0	1	0	0	0	0
203	4	2	0	3	1	0	1	0	0	1	1	0	0	0	1	0	0
204	2	2	1	3	1	0	0	1	1	0	1	1	1	0	1	0	0
205	4	2	1	2	1	0	1	1	1	1	1	1	0	0	1	0	0
206	2	3	1	3	1	0	1	0	0	1	1	0	1	0	1	0	0
207	3	2	0	3	1	0	1	0	0	1	1	0	1	0	0	0	0
208	3	3	1	3	1	0	1	0	0	1	1	0	0	0	0	0	1
209	3	3	1	3	1	0	0	1	0	0	1	1	0	0	0	0	1
210	5	3	0	3	0	0	0	0	0	0	1	0	1	0	0	0	0
211	4	2	1	3	1	0	0	0	1	0	0	0	0	0	0	0	0
212	4	2	0	2	1	0	0	0	0	0	0	0	1	0	0	0	0
213	3	3	1	3	1	0	0	0	0	1	1	0	0	0	1	0	0
214	2	2	0	2	1	0	1	0	1	1	1	0	1	0	0	0	0
215	2	2	1	3	0	0	0	0	1	1	1	0	1	0	0	0	0
216	4	1	0	3	1	0	1	0	0	1	1	0	1	0	0	0	0
217	3	1	1	2	1	0	1	1	1	1	1	1	1	0	0	0	1
218	2	2	0	2	1	0	1	0	1	1	1	0	1	1	0	0	0
219	4	2	0	2	1	0	1	1	0	1	0	1	1	0	0	0	0
220	5	2	1	2	1	0	0	0	0	0	0	0	0	0	1	0	0
221	5	2	1	3	1	0	0	0	0	0	0	0	0	0	1	0	0
222	5	3	0	3	1	0	0	0	1	0	0	0	0	0	1	0	0
223	2	1	1	2	1	0	0	0	0	1	1	0	1	0	1	0	0
224	5	3	0	3	1	0	0	0	0	0	0	0	1	0	1	0	0
225	4	3	0	3	1	0	0	0	0	0	0	0	0	0	0	0	1
226	5	1	1	2	1	0	0	0	0	0	0	0	0	0	1	0	1
227	2	3	1	3	1	0	0	0	0	1	1	0	0	0	0	0	1
228	3	2	1	3	1	0	0	0	1	1	1	0	0	0	0	0	0
229	5	2	0	3	1	0	0	0	1	0	0	0	0	1	1	0	1
230	3	2	0	3	1	0	0	0	0	1	1	0	0	0	1	0	0
231	5	2	0	3	1	0	0	0	0	1	0	0	0	0	1	0	0
232	4	2	1	3	1	0	1	0	0	1	1	0	0	1	0	0	0
233	2	3	0	3	1	0	0	0	0	0	0	0	1	0	0	0	0
234	4	1	1	2	1	0	0	0	1	0	0	0	0	0	1	0	0
235	2	3	1	3	1	0	0	0	0	0	0	0	0	0	1	0	1
236	2	2	1	3	1	0	1	0	0	1	1	0	1	0	0	1	0
237	4	2	1	3	1	0	0	0	1	0	0	0	0	1	1	1	0
238	3	2	0	3	1	0	1	0	1	1	1	0	1	1	0	1	0
239	3	3	1	3	1	0	0	0	0	0	0	0	0	0	0	0	1
240	5	3	0	3	1	0	0	0	0	0	0	0	1	0	0	0	0
241	2	2	1	2	1	0	1	0	1	1	1	0	1	1	0	0	1
242	3	2	1	3	1	0	1	0	0	1	1	0	1	0	0	0	0
243	3	1	1	1	1	0	0	0	0	0	0	1	0	0	0	0	1
244	4	3	0	3	1	0	1	0	0	1	1	0	1	0	0	0	0
245	3	2	1	3	1	0	0	0	0	0	0	0	0	1	0	1	0
246	2	3	1	3	1	0	0	0	1	0	0	1	0	0	1	0	0
247	4	2	1	2	1	0	0	0	1	0	0	0	0	0	1	0	0
248	5	3	1	3	1	0	0	0	0	0	0	0	0	0	1	0	0
249	4	3	1	3	1	0	0	0	0	0	0	0	0	0	0	0	0
250	5	1	1	1	1	0	0	0	0	0	0	0	0	0	0	0	0
251	5	2	1	2	1	0	0	0	1	1	0	0	0	1	0	0	1
252	3	2	0	3	1	0	1	0	1	1	1	0	0	0	1	0	0
253	3	2	1	3	1	0	0	0	0	0	0	0	0	0	1	0	0
254	2	3	0	2	1	0	1	0	1	1	1	0	1	0	0	0	0
255	3	1	1	1	1	0	1	0	1	1	1	0	1	0	0	0	0
256	2	2	1	3	1	0	0	1	0	1	1	1	1	0	0	0	0
257	4	2	1	2	1	0	1	0	1	1	1	1	1	0	1	0	0
258	2	2	0	3	1	0	0	0	0	0	0	0	0	0	1	0	0
259	2	2	0	1	1	0	1	0	0	1	1	0	0	0	1	0	0
260	4	1	1	3	1	0	1	0	0	1	1	1	1	0	1	0	0
261	4	3	1	3	1	0	0	0	0	1	1	0	0	0	0	0	0
262	3	3	1	3	1	0	1	0	0	1	1	0	1	0	0	0	0
263	4	2	1	3	1	0	1	0	0	1	1	1	0	1	0	0	0
264	3	1	1	3	1	0	0	0	0	0	0	0	0	0	1	0	0
265	4	3	1	3	1	0	0	0	1	1	1	0	1	0	1	0	0
266	3	3	0	3	1	0	0	0	0	0	0	0	0	0	1	0	1
267	4	2	0	3	1	0	0	0	0	0	0	0	1	0	1	0	0
268	4	3	0	3	1	0	1	0	1	1	1	1	1	0	0	0	0
269	2	2	0	3	0	0	0	0	0	0	0	0	0	0	1	0	0
270	2	2	1	3	1	0	0	0	0	0	0	0	0	0	0	0	1
271	3	2	1	3	1	0	0	0	0	0	0	0	0	0	0	0	0
272	2	2	1	3	1	0	0	0	0	0	0	0	0	0	1	0	0
273	4	2	0	3	1	0	0	0	0	0	0	0	0	0	0	0	0
274	3	2	0	2	1	0	0	0	1	0	1	0	1	1	1	0	0
275	2	2	1	3	1	0	0	0	1	0	1	0	1	0	1	0	0
276	4	3	0	3	1	0	1	0	0	1	1	0	1	0	0	0	1
277	5	2	1	2	1	0	0	0	0	0	0	1	0	0	0	0	1
278	3	3	0	2	1	0	0	0	0	1	1	0	0	0	1	0	0
279	5	1	0	2	1	0	0	0	1	0	0	0	0	1	0	0	1
280	4	3	1	3	1	0	1	0	1	1	1	0	1	0	0	0	0
281	2	1	1	2	1	0	0	0	0	1	1	0	0	0	1	0	0
282	2	1	1	1	1	0	0	0	0	0	0	0	0	0	1	0	0
283	3	3	0	3	1	0	0	0	1	0	1	0	1	1	1	0	0
284	4	1	1	2	1	0	0	0	0	1	1	1	0	0	0	0	0
285	2	2	0	3	1	0	0	0	0	0	0	0	0	0	1	0	1
286	3	1	1	1	1	0	0	1	1	0	0	1	0	0	0	0	0
287	3	1	1	1	1	0	0	0	0	1	0	0	0	0	0	0	1
288	3	2	1	2	1	0	0	0	1	0	0	0	0	0	1	0	0
289	3	2	1	3	1	0	0	0	0	1	1	0	0	0	0	0	1
290	2	2	0	1	1	0	0	0	1	1	1	0	1	1	0	0	0
291	4	2	0	3	1	0	0	0	0	1	1	0	1	0	1	0	0
292	2	2	1	1	1	0	0	0	1	1	1	0	0	0	0	0	0
293	4	2	1	3	1	0	0	0	1	0	0	1	0	0	1	0	0
294	2	3	0	3	1	0	0	0	1	0	1	0	1	1	0	1	0
295	2	3	0	3	1	0	1	0	0	1	1	0	1	0	1	0	1
296	4	2	0	3	1	0	1	0	1	1	1	0	0	1	0	0	0
297	3	1	0	3	1	0	0	0	0	0	0	0	0	0	0	0	1
298	2	2	0	2	1	0	0	0	0	0	0	1	0	0	1	0	1
299	2	2	1	3	1	0	0	0	0	1	1	0	0	0	1	0	0
300	3	1	1	3	1	0	0	0	0	1	1	0	0	0	1	0	0
301	3	2	0	2	1	0	0	0	0	1	0	1	0	0	0	0	0
302	3	2	1	3	1	0	0	0	0	0	0	0	0	0	0	0	0
303	4	3	1	3	1	0	0	0	0	0	0	0	0	0	1	0	0
304	3	1	1	1	1	0	0	0	0	1	1	0	1	0	1	0	0
305	4	3	0	3	1	0	1	0	0	1	1	0	1	0	0	0	1
306	5	3	1	3	1	0	1	0	1	1	1	0	1	0	0	0	0
307	2	3	0	3	1	0	0	0	1	1	1	1	0	0	1	0	0
308	3	2	1	3	1	0	0	0	1	0	0	0	1	0	1	0	0
309	2	3	1	3	1	0	1	0	0	1	1	0	1	1	0	1	0
310	4	2	0	3	1	0	0	0	0	1	0	0	0	0	0	0	0
311	2	2	1	3	1	0	0	0	1	0	1	0	1	0	0	0	0
312	5	2	1	3	1	0	0	0	0	0	0	0	0	0	0	0	0
313	4	2	1	3	1	0	0	0	1	1	1	0	1	0	1	0	0
314	4	2	1	2	1	0	0	0	1	0	1	0	1	1	0	0	0
315	3	2	1	3	1	0	1	0	0	1	1	0	1	0	1	0	0
316	3	2	1	3	1	0	0	0	1	1	0	0	0	1	1	0	0
317	3	2	1	3	1	0	0	0	0	1	1	1	0	0	0	0	0
318	2	2	1	2	1	0	1	0	1	1	1	0	1	1	0	0	0
319	3	2	1	3	1	0	0	0	0	0	0	0	0	0	1	0	1
320	2	2	1	3	1	0	0	0	1	1	0	0	0	1	1	0	0
321	2	2	1	3	1	0	0	0	1	0	0	1	1	1	0	0	0
322	3	2	1	3	1	0	0	0	1	1	1	1	1	0	1	0	0
323	3	2	1	3	1	0	0	0	1	0	0	0	0	0	1	0	0
324	4	1	1	2	1	0	0	0	1	0	0	0	0	1	0	0	0
325	5	2	1	3	0	0	1	0	0	1	1	0	1	0	1	0	0
326	4	2	1	2	1	0	0	0	1	0	0	0	1	0	1	0	0
327	2	2	0	2	0	0	1	0	0	1	1	0	1	0	0	0	0
328	4	3	0	3	1	0	0	0	0	0	0	0	0	0	0	0	1
329	4	1	1	3	1	0	1	0	0	1	1	0	1	0	1	0	0
330	3	1	1	2	1	0	0	0	1	0	0	0	0	0	1	0	0
331	3	3	0	2	1	0	0	0	0	1	1	0	0	0	1	0	1
332	3	3	1	3	1	0	1	0	0	1	1	0	0	0	1	0	1
333	4	1	1	3	1	0	0	0	0	0	0	0	0	0	1	0	0
334	4	2	0	3	1	0	1	0	0	1	1	1	1	0	0	0	0
335	2	1	1	2	1	0	0	0	0	1	0	0	0	0	1	0	0
336	5	2	0	3	1	0	0	0	1	1	1	1	0	0	1	0	0
337	2	3	1	3	1	0	0	0	0	0	0	0	0	0	0	0	1
338	5	2	1	2	1	0	1	0	1	1	1	0	1	0	0	0	0
339	3	2	1	1	1	0	0	0	0	1	0	0	0	0	1	0	0
340	3	1	0	3	1	0	1	0	0	1	1	0	0	0	0	0	0
341	3	3	1	3	1	0	1	0	1	1	1	0	1	1	0	1	0
342	3	1	1	3	1	0	1	0	0	1	1	0	1	0	1	0	1
343	5	2	0	2	1	0	0	0	0	1	1	0	0	0	1	0	0
344	4	1	1	3	1	0	1	0	1	1	1	0	1	1	1	1	0
345	2	3	1	3	1	0	0	0	0	0	0	0	0	0	1	0	0
346	3	3	1	3	1	0	0	0	0	0	0	0	0	0	1	0	1
347	5	2	1	3	1	0	0	0	0	0	0	0	0	0	1	0	1
348	1	2	0	3	1	0	0	0	0	0	0	0	0	0	0	0	0
349	1	2	1	3	1	0	0	0	1	1	0	0	0	0	1	0	0
350	5	1	1	2	1	0	0	0	0	0	0	0	0	0	1	0	0
351	1	2	1	3	1	0	0	0	0	0	0	1	0	0	1	0	1
352	5	2	1	3	1	0	1	0	0	1	1	0	1	0	0	1	0
353	5	2	0	3	1	0	0	0	1	0	0	0	0	1	1	0	1
354	5	3	0	3	1	0	1	0	1	1	1	1	0	1	0	1	0
355	5	3	0	3	1	0	0	1	1	0	1	1	1	1	0	1	0
356	5	3	0	3	1	0	1	0	0	1	1	0	1	0	1	0	0
357	1	2	0	3	1	0	1	0	0	1	1	0	0	0	0	0	1
358	5	2	1	3	1	0	0	0	0	0	0	1	0	0	1	0	0
359	5	2	0	3	0	0	0	0	0	0	0	0	0	0	1	0	1
360	1	2	1	3	1	0	1	0	0	1	1	1	1	0	1	0	0
361	5	1	1	3	1	0	0	0	1	0	0	0	1	0	1	0	0
362	1	2	1	3	1	0	0	0	0	1	1	0	0	0	1	0	1
363	1	1	1	1	1	0	0	0	0	0	0	0	0	0	1	0	1
364	5	2	1	3	1	0	0	0	0	1	0	0	0	0	0	1	0
365	5	3	0	3	0	0	0	0	0	1	1	0	0	0	0	0	0
366	1	1	1	3	1	0	0	0	0	1	0	0	0	0	0	0	0
367	5	1	1	2	1	0	1	0	0	1	1	1	1	0	0	0	0
368	1	1	1	2	1	0	0	0	0	0	0	0	0	0	1	0	0
369	5	2	1	3	1	0	0	0	0	1	0	0	0	0	1	0	0
370	1	2	1	3	1	0	0	0	0	1	1	1	0	0	0	0	1
371	5	2	0	3	1	0	1	0	0	1	1	0	0	0	0	0	0
372	5	3	0	3	1	0	1	0	0	1	1	0	1	0	0	0	0
373	1	2	1	3	1	0	0	0	0	1	1	0	0	0	1	0	0
374	5	2	0	3	1	0	0	0	1	0	0	0	1	0	1	0	0
375	5	3	0	3	1	0	1	0	1	1	1	0	1	1	0	1	0
376	1	1	1	2	1	0	0	0	0	0	0	0	0	0	1	0	1
377	1	1	1	3	1	0	0	0	0	0	0	0	1	0	1	0	1
378	1	3	0	3	1	0	1	0	0	1	1	0	0	0	0	0	1
379	5	1	0	3	1	0	0	0	0	0	0	1	0	0	0	0	1
380	1	1	1	2	1	0	0	0	0	0	1	0	1	0	0	0	0
381	5	3	0	3	1	0	1	0	1	1	1	0	1	1	0	1	0
382	5	2	0	3	1	0	1	0	1	1	1	0	0	1	0	1	0
383	5	3	1	3	1	0	0	0	0	0	0	0	0	0	0	0	0
384	1	1	1	3	1	0	1	0	0	1	1	0	0	0	0	0	1
385	1	2	0	3	1	0	0	0	0	1	1	0	0	0	1	0	0
386	5	2	0	3	1	0	0	0	0	1	1	0	1	0	1	0	1
387	5	1	1	2	1	0	0	0	0	0	0	0	0	0	1	0	0
388	1	2	1	3	1	0	0	0	0	0	0	0	0	0	0	0	0
389	1	1	1	2	1	0	0	0	0	0	0	0	0	0	1	0	1
390	1	2	1	3	1	0	0	0	1	0	0	0	0	1	1	0	1
391	5	2	1	3	1	0	1	0	0	1	1	1	1	0	0	0	1
392	1	2	1	3	1	0	0	0	1	0	0	0	0	1	0	1	0
393	5	3	0	3	1	0	0	0	1	0	0	0	0	0	0	0	0
394	5	2	1	3	1	0	1	0	0	1	1	0	0	0	1	0	0
395	5	1	1	2	1	0	0	0	0	0	0	0	0	0	1	0	1
396	5	2	1	3	1	0	0	0	0	0	0	0	0	0	1	0	0
397	1	3	0	3	1	0	0	0	1	1	1	0	0	1	1	0	0
398	5	2	0	2	1	0	0	0	1	1	1	0	0	1	1	0	0
399	1	1	1	2	1	0	0	0	0	0	0	0	0	0	0	0	1
400	5	2	1	3	1	0	0	0	0	0	0	1	0	0	0	0	1
401	1	2	1	3	1	0	0	0	1	0	0	0	1	0	1	0	0
402	1	3	1	3	1	0	0	0	0	1	1	1	0	0	1	0	1
403	1	2	1	3	1	0	0	0	1	1	1	0	0	1	0	1	1
404	5	2	1	3	1	0	0	0	0	0	0	0	0	0	0	0	1
405	1	2	1	3	1	0	0	1	0	0	0	1	0	0	0	0	0
406	5	2	1	3	1	0	0	0	0	0	0	0	0	0	0	0	1
407	1	3	1	3	1	0	1	0	0	1	1	0	1	1	0	1	0
408	1	2	1	3	1	0	0	0	1	0	0	0	0	1	1	0	1
409	1	1	1	2	1	0	0	0	0	0	0	0	0	0	1	0	1
410	5	1	1	3	1	0	0	0	1	0	0	0	0	1	1	0	0
411	5	3	1	3	1	0	0	0	0	0	0	0	0	0	1	0	1
412	5	2	0	3	1	0	1	0	1	1	1	0	1	1	0	1	0
413	5	2	1	3	1	0	0	0	0	1	1	0	0	0	0	0	0
414	1	2	1	3	1	0	0	0	1	0	0	0	0	0	1	0	0
415	5	1	1	3	1	0	1	0	0	1	1	0	1	0	0	1	1
416	1	3	1	3	1	0	0	0	0	0	0	0	0	0	0	0	1
417	5	1	1	3	1	0	0	0	0	1	1	0	0	0	1	0	0
418	1	3	0	3	1	0	0	0	0	0	1	0	1	0	1	0	1
419	1	3	1	3	1	0	1	0	0	1	1	0	1	0	0	0	0
420	5	3	0	3	1	0	0	0	1	0	0	0	0	1	0	0	1
421	1	2	1	3	1	0	0	0	0	0	0	0	0	0	0	0	0
422	1	2	1	3	1	0	0	0	0	0	0	0	0	0	1	0	1
423	1	2	1	1	1	0	0	0	0	0	0	0	0	0	0	0	1
424	1	2	0	3	1	0	0	0	1	0	0	0	0	1	1	0	0
425	1	2	0	3	1	0	0	0	1	1	0	0	0	1	1	0	1
426	1	3	0	3	1	0	0	0	0	0	0	0	0	0	1	0	0
427	1	3	0	3	1	0	0	0	0	1	1	1	0	0	1	0	0
428	1	1	1	2	1	0	0	0	1	0	0	0	0	0	1	0	0
429	1	3	0	3	1	0	0	0	0	1	0	0	1	0	1	0	0
430	5	2	1	3	1	0	0	0	0	0	0	0	0	0	1	0	1
431	5	1	1	3	1	0	0	1	0	1	1	0	1	0	0	0	0
432	1	3	0	3	1	0	0	0	0	0	0	0	0	0	1	0	1
433	1	3	1	3	1	0	1	0	0	1	1	0	1	0	1	0	0
434	1	2	0	3	1	0	1	0	0	1	1	0	0	1	0	0	0
435	1	3	0	3	0	0	0	0	1	1	0	0	0	0	1	0	0
436	1	3	0	3	0	0	1	0	1	1	1	0	1	1	1	1	0
437	5	2	1	3	1	0	0	0	1	1	1	0	1	0	1	0	0
438	1	3	0	3	1	0	0	0	0	1	1	0	0	0	0	0	0
439	1	2	1	3	1	0	0	0	1	1	1	0	0	1	0	0	0
440	1	3	1	3	1	0	0	0	0	0	1	0	1	0	0	0	1
441	1	3	1	3	1	0	0	0	0	0	0	0	0	0	1	0	1
442	1	2	1	3	1	0	0	0	0	0	1	0	1	0	0	0	1
443	5	1	1	1	1	0	0	0	0	0	0	0	0	0	1	0	0
444	5	2	0	3	1	0	0	0	0	0	0	0	0	0	1	0	1
445	1	2	1	3	1	0	0	0	0	0	0	1	0	0	0	0	1
446	1	3	0	3	1	0	0	0	0	0	0	0	1	0	0	0	0
447	1	2	1	3	1	0	0	0	0	0	0	0	0	0	1	0	1
448	5	2	1	3	1	0	0	0	0	0	1	0	1	0	0	0	1
449	1	2	1	3	1	0	0	0	0	1	0	0	0	0	1	0	0
450	1	2	0	3	1	0	0	0	1	0	0	0	0	0	1	0	0
451	5	2	0	3	1	0	0	0	0	1	0	0	0	0	0	1	0
452	1	3	1	3	1	0	0	0	0	0	0	0	0	0	0	0	0
453	1	2	1	3	1	0	0	0	0	1	1	0	0	0	0	0	0
454	1	3	1	2	1	0	1	0	1	1	1	0	0	1	0	1	0
455	1	2	0	3	1	0	0	0	0	1	1	0	0	0	0	0	0
456	1	1	1	2	1	0	0	0	0	0	0	0	0	0	1	0	0
457	1	1	1	2	0	0	0	0	0	0	0	0	0	0	1	0	1
458	1	2	0	2	1	0	1	0	0	1	1	0	0	0	0	0	1
459	5	2	1	3	1	0	0	0	0	1	1	0	0	0	1	0	0
460	1	2	1	3	1	0	0	0	0	0	0	0	0	0	1	0	0
461	1	2	0	3	1	0	1	0	0	1	1	0	0	0	0	0	0
462	1	3	0	3	1	0	0	0	0	1	1	1	0	0	0	0	0
463	1	3	0	3	1	0	0	0	0	0	0	0	1	0	0	0	0
464	1	2	0	3	1	0	0	0	1	1	1	0	0	1	1	0	0
465	1	2	1	2	1	0	0	0	0	0	0	0	0	0	1	0	1
466	5	2	1	3	1	0	0	0	0	1	0	0	0	0	1	0	1
467	5	1	1	3	1	0	0	0	0	1	1	0	0	0	1	0	0
468	5	2	1	3	1	0	0	0	0	1	0	0	0	0	1	0	1
469	1	2	1	2	1	0	0	0	0	0	0	0	0	0	1	0	0
470	5	1	1	2	1	0	1	0	0	1	1	1	1	0	1	0	0
471	1	1	1	3	1	0	0	0	0	0	0	0	0	0	1	0	0
472	1	3	1	3	1	0	0	0	0	1	1	0	0	0	1	0	1
473	1	2	0	3	1	0	0	0	0	0	0	0	0	0	1	0	0
474	1	3	1	2	1	0	1	0	0	1	1	0	1	0	1	0	0
475	5	2	1	2	1	0	0	0	0	0	1	0	1	0	0	0	1
476	5	2	1	3	1	0	0	0	0	1	1	0	0	0	0	0	0
477	5	2	0	3	1	0	0	0	0	1	0	1	0	0	1	0	1
478	1	1	1	3	1	0	0	0	1	0	0	0	0	0	1	0	0
479	1	2	1	3	1	0	0	0	0	0	0	0	0	0	0	0	1
480	1	1	1	2	1	0	0	0	0	0	0	0	0	0	1	0	0
481	1	2	1	2	1	0	1	0	0	1	1	0	1	0	0	0	0
482	1	2	1	3	1	0	1	0	0	1	1	0	0	0	1	0	0
483	5	1	0	3	1	0	1	0	1	1	1	0	0	0	0	0	0
484	5	2	1	3	1	0	0	0	0	0	0	0	0	0	1	0	0
485	1	3	0	3	1	0	0	0	1	1	1	0	0	1	0	0	0
486	1	2	1	3	1	0	0	0	0	0	0	0	0	0	1	0	1
487	5	1	1	2	1	0	0	0	0	0	0	0	1	0	1	0	1
488	1	2	1	3	1	0	0	0	0	1	1	0	0	0	1	0	1
489	5	2	1	3	1	0	0	0	0	1	1	0	0	0	1	0	1
490	1	1	1	2	1	0	0	0	0	0	0	1	0	0	1	0	0
491	5	3	0	3	1	0	0	0	0	1	0	0	0	0	1	0	1
492	1	2	0	3	1	0	1	0	0	1	1	0	0	0	1	0	0
493	5	2	1	3	1	0	0	0	1	1	1	0	0	0	1	0	0
494	5	2	0	3	1	0	1	0	0	1	1	0	1	0	1	0	0
495	5	1	1	2	1	0	0	0	0	0	0	0	0	0	1	0	1
496	1	2	1	3	1	0	0	0	0	1	1	0	0	0	1	0	0
497	1	2	1	3	1	0	0	0	0	0	0	0	0	0	0	0	1
498	1	1	1	1	1	0	0	0	0	0	0	0	0	0	1	0	1
499	1	2	0	3	1	0	0	0	0	0	0	0	0	0	1	0	1
500	1	2	0	2	1	0	1	0	0	1	1	0	1	0	1	0	1
501	5	1	1	2	1	0	0	0	0	1	1	0	0	0	1	0	0
502	5	1	1	3	1	0	0	0	0	0	1	0	1	0	1	0	0
503	5	2	1	3	1	0	1	0	0	1	1	0	1	0	1	0	0
504	5	2	1	3	1	0	0	1	0	0	1	1	1	0	1	0	0
505	1	2	1	2	1	0	1	0	0	1	1	0	1	0	1	0	1
506	1	2	0	3	1	0	1	0	0	1	1	0	1	0	1	0	0
507	5	2	0	3	1	0	0	0	0	1	1	0	1	0	0	0	1
508	1	2	0	3	1	0	1	0	0	1	1	0	1	0	0	0	0
509	1	2	1	3	1	0	0	0	0	1	0	0	0	0	1	0	1
510	1	2	1	3	1	0	0	1	0	0	0	1	0	0	1	0	0
511	5	3	0	3	0	0	1	0	0	1	1	1	1	0	0	0	0
512	5	2	0	3	1	0	0	0	1	1	0	0	0	1	1	0	1
513	5	1	1	3	1	0	0	0	1	0	0	0	0	1	1	0	1
514	1	2	1	3	1	0	1	0	0	1	1	0	0	0	1	0	1
515	1	2	0	3	1	0	1	0	0	1	1	0	1	0	0	0	0
516	1	2	1	3	0	0	0	0	1	1	1	0	1	1	1	1	0
517	1	3	0	3	1	0	1	0	1	1	1	0	1	1	1	1	0
518	5	1	1	2	1	0	0	0	0	0	0	0	1	0	0	0	0
519	5	1	1	3	1	0	0	0	1	1	1	0	0	1	1	0	1
520	5	3	0	3	1	0	0	0	0	0	1	0	1	0	0	0	0
521	5	2	0	3	1	0	1	0	0	1	1	0	1	0	0	1	1
522	1	2	0	3	1	0	0	0	0	1	1	0	0	0	1	0	0
523	1	2	1	3	1	0	0	0	0	1	1	0	0	0	0	0	1
524	1	1	1	3	1	0	0	0	0	1	0	0	0	0	1	0	1
525	5	2	1	3	1	0	0	0	0	0	0	0	0	0	1	0	1
526	5	2	1	3	1	0	0	0	1	0	0	0	0	1	1	0	1
527	5	2	1	2	1	0	0	0	0	0	0	0	0	0	1	0	1
528	1	1	1	3	1	0	0	0	0	0	0	0	0	0	1	0	0
529	5	2	0	3	1	0	1	0	0	1	1	0	1	1	0	0	0
530	1	2	1	2	1	0	1	0	0	1	1	0	1	0	1	0	0
531	5	1	0	3	1	0	0	0	0	0	0	0	1	0	1	0	1
532	1	3	1	3	1	0	1	0	1	1	1	0	0	1	0	0	0
533	5	2	1	3	1	0	0	0	0	0	0	0	0	0	0	0	0
534	5	3	0	3	1	0	0	0	0	1	1	0	0	0	0	0	1
535	1	1	0	3	1	0	1	0	0	1	1	0	1	0	0	0	0
536	1	2	0	3	1	0	0	1	0	0	0	1	0	0	1	0	1
537	5	3	1	3	1	0	0	0	1	0	0	0	0	1	1	1	1
538	1	1	1	2	1	0	0	0	0	1	0	0	0	0	1	0	1
539	5	2	0	3	1	0	1	0	1	1	1	1	1	1	1	1	1
540	5	1	1	3	1	0	0	0	1	0	0	0	1	0	1	0	0
541	5	2	0	3	1	0	0	0	0	0	1	0	1	0	1	0	1
542	1	3	0	2	1	0	0	0	0	0	0	0	0	0	1	0	1
543	5	2	0	3	1	0	0	0	0	0	1	0	1	0	1	0	0
544	5	1	1	2	0	0	0	0	0	1	1	0	1	0	0	0	0
545	1	2	0	2	1	0	0	0	0	1	0	0	0	0	1	0	1
546	5	2	0	3	1	0	1	0	1	1	1	0	1	1	1	0	1
547	5	3	1	3	1	0	0	0	0	1	1	0	0	0	1	0	1
548	5	2	1	2	1	0	0	0	0	0	0	0	0	0	1	0	0
549	5	1	1	2	1	0	0	0	1	0	0	0	0	0	1	0	0
550	1	2	0	2	1	0	1	0	0	1	1	0	0	0	0	0	0
551	5	1	1	3	1	0	0	0	1	1	1	0	0	0	1	0	0
552	1	1	1	3	1	0	1	0	0	1	1	0	0	0	0	0	0
553	1	2	1	3	0	0	0	0	0	0	0	0	0	0	0	0	1
554	1	2	0	3	1	0	0	0	0	1	1	0	0	0	1	0	1
555	5	2	1	3	1	0	0	0	0	0	0	0	0	0	1	0	1
556	5	3	1	3	1	0	1	0	0	1	1	0	0	0	1	0	0
557	5	1	1	3	1	0	0	0	0	1	1	0	1	0	0	0	1
558	1	3	0	3	1	0	0	0	0	1	1	0	0	1	0	0	0
559	1	1	0	2	1	0	0	0	0	1	0	0	0	0	1	0	1
560	1	1	1	3	1	0	0	0	0	1	0	0	0	0	0	1	0
561	5	3	1	2	1	0	1	0	0	1	1	0	1	0	0	0	0
562	5	2	1	3	1	0	0	0	1	1	1	0	0	1	1	0	0
563	1	2	1	3	1	0	0	0	1	0	0	0	0	1	1	0	1
564	1	2	1	3	1	0	1	0	0	1	1	0	1	0	1	0	0
565	5	1	1	2	1	0	0	0	0	0	0	0	0	0	0	1	1
566	5	1	1	2	1	0	0	0	0	1	1	0	1	0	1	0	0
567	5	1	1	3	1	0	1	0	0	1	1	0	1	0	0	0	1
568	1	1	0	2	1	0	1	0	1	1	1	0	0	1	1	0	0
569	5	2	1	1	1	0	0	0	1	0	0	0	0	0	0	0	1
570	1	2	1	3	0	0	1	0	0	1	1	0	1	0	0	0	0
571	5	3	1	3	1	0	0	0	1	0	0	0	0	1	0	0	1
572	5	2	0	2	1	0	0	0	0	0	0	0	0	0	1	0	1
573	5	1	1	2	1	0	0	0	0	0	0	0	0	0	1	0	1
574	1	3	1	3	1	0	0	0	1	0	0	0	0	0	1	0	0
575	5	3	1	3	1	0	0	0	1	0	1	0	1	1	0	0	1
576	5	2	1	3	1	0	0	0	0	0	0	0	0	0	1	0	0
577	1	2	1	3	1	0	1	0	0	1	1	0	1	0	0	0	0
578	1	3	1	3	1	0	0	0	0	1	1	0	0	0	0	0	0
579	5	2	0	3	1	0	0	0	0	1	1	0	0	0	1	0	0
580	5	3	0	3	1	0	1	0	1	1	1	0	0	1	1	1	0
581	1	2	1	3	1	0	0	0	0	0	1	0	1	0	1	0	1
582	1	1	1	3	1	0	0	0	0	0	0	0	1	0	0	0	1
583	1	2	1	3	1	0	0	0	0	0	1	0	1	0	0	0	0
584	5	1	1	2	1	0	0	0	0	0	0	0	0	0	1	0	1
585	1	1	1	2	1	0	1	1	0	1	1	1	1	0	0	0	0
586	1	1	1	2	1	0	0	0	0	1	1	0	0	0	1	0	0
587	1	2	0	3	0	0	0	0	0	1	1	0	0	0	1	0	0
588	1	2	1	3	1	0	0	0	1	0	1	0	1	0	1	0	0
589	1	2	1	3	1	0	0	0	1	1	1	0	1	1	1	0	0
590	5	2	1	2	0	0	0	0	0	1	1	0	0	0	0	0	0
591	1	2	0	3	1	0	0	0	0	0	1	0	0	0	0	0	1
592	5	2	0	3	0	0	0	0	0	1	1	0	0	0	1	0	0
593	5	2	0	3	0	0	0	0	0	0	0	0	0	0	1	0	0
594	5	1	1	2	1	0	0	0	0	0	1	0	1	0	1	0	0
595	1	2	0	3	1	0	0	0	0	1	1	0	0	0	1	0	1
596	5	1	0	3	1	0	0	0	1	1	1	0	0	0	1	0	0
597	5	1	1	1	1	0	0	0	0	1	0	0	0	0	1	0	0
598	5	2	1	3	1	0	0	0	0	0	0	1	0	0	0	0	1
599	5	1	1	2	1	0	0	0	0	0	0	1	0	0	1	0	0
600	5	2	1	3	1	0	0	0	0	0	0	0	0	0	1	0	1
601	1	2	0	3	1	0	0	0	1	0	0	0	0	0	1	0	0
602	1	2	1	2	1	0	0	0	0	0	0	1	0	0	1	0	1
603	5	2	1	3	1	0	0	0	0	1	1	0	0	0	1	0	0
604	5	2	0	3	1	0	0	0	0	0	0	0	0	0	1	0	1
605	5	2	0	3	1	0	1	0	0	1	1	0	1	0	1	0	0
606	5	1	1	2	1	0	1	0	0	1	1	1	1	0	0	0	0
607	5	1	1	3	1	0	1	0	0	1	1	0	1	0	0	0	0
608	5	1	1	2	1	0	0	0	0	1	0	0	0	0	1	0	0
609	5	1	1	2	1	0	0	0	0	1	0	0	0	0	1	0	1
610	5	3	0	3	1	0	0	0	0	1	1	0	0	0	0	0	0
611	1	1	1	2	1	0	0	0	0	0	0	0	0	0	1	0	1
612	5	2	0	2	1	0	1	0	0	1	1	0	0	0	0	0	0
613	3	1	1	1	1	1	0	0	0	0	0	0	0	0	1	0	0
614	2	2	1	3	1	1	1	0	0	1	1	0	1	0	1	0	0
615	5	3	0	3	0	1	0	0	0	0	1	0	0	0	0	0	0
616	2	2	1	3	0	1	0	0	0	1	0	0	0	0	1	0	0
617	2	2	0	3	0	1	1	0	1	1	1	0	1	0	0	1	0
618	3	3	0	3	1	1	0	0	0	0	1	0	1	1	0	1	0
619	2	3	0	3	1	1	0	0	1	1	1	0	0	1	0	1	0
620	3	2	1	3	1	1	1	0	0	1	1	0	1	0	0	0	0
621	3	2	0	2	0	1	0	0	1	1	1	0	0	1	0	1	0
622	2	3	0	3	0	1	1	0	1	1	1	0	1	1	0	1	0
623	2	2	0	3	1	1	0	0	1	0	0	0	0	0	1	0	0
624	5	3	1	3	0	1	0	0	0	1	0	0	0	0	1	0	0
625	4	2	0	3	1	1	1	0	0	1	1	0	1	0	0	0	0
626	4	2	0	3	0	1	1	0	0	1	1	0	1	0	0	0	0
627	5	3	0	3	0	1	0	0	0	0	0	1	0	0	1	0	0
628	2	2	1	3	1	1	0	0	1	0	0	0	0	0	1	0	0
629	3	3	0	3	1	1	0	0	1	0	0	0	0	0	0	0	0
630	2	3	1	2	1	1	0	0	0	1	0	1	1	0	1	0	0
631	2	1	0	2	1	1	1	0	0	1	1	1	1	0	0	0	0
632	3	3	1	3	1	1	1	0	0	1	1	0	1	0	1	0	0
633	2	3	0	3	1	1	1	0	1	1	1	0	1	0	0	0	0
634	3	2	1	2	1	1	0	0	0	0	0	0	1	0	1	0	1
635	2	3	0	3	0	1	1	0	1	1	1	0	1	1	0	0	0
636	4	3	0	3	1	1	0	0	0	1	1	0	0	0	0	0	0
637	2	2	1	3	1	1	0	0	0	0	1	0	1	0	1	0	0
638	5	1	0	1	0	1	0	0	0	1	1	1	0	0	0	0	0
639	1	2	1	3	1	1	0	0	0	0	0	0	0	0	1	0	1
640	1	3	0	3	1	1	0	0	1	1	1	0	0	0	0	0	0
641	1	3	0	3	0	1	1	0	1	1	1	1	1	1	0	1	0
642	1	2	1	3	1	1	0	0	1	0	0	0	0	0	1	0	0
643	5	3	0	3	1	1	1	0	0	1	1	0	0	0	0	0	0
644	1	3	0	3	1	1	1	0	0	1	1	0	1	0	0	0	0
645	1	2	0	3	1	1	0	0	0	1	1	0	0	0	0	0	0
646	1	2	1	3	1	1	0	0	0	1	1	0	1	0	0	0	0
647	1	2	0	2	1	1	0	0	1	0	0	0	1	1	0	1	0
648	1	3	0	3	0	1	0	0	1	0	0	0	0	1	1	0	0
649	5	3	0	3	0	1	0	0	0	1	1	0	0	0	1	0	0
650	1	2	0	3	1	1	0	0	1	0	0	0	0	1	1	0	0
651	5	2	1	3	0	1	0	0	0	0	1	0	1	0	0	0	0
652	1	2	1	3	1	1	1	0	1	1	1	0	0	1	0	1	0
653	1	3	0	3	0	1	1	0	1	1	1	0	1	1	0	1	0
654	5	2	0	3	0	1	0	0	0	0	1	0	1	0	1	0	1
655	1	3	0	3	0	1	1	1	0	1	1	1	1	0	0	0	1
656	1	2	1	3	1	1	0	0	0	1	1	0	0	0	0	0	1
657	1	3	0	3	1	1	1	0	0	1	1	0	1	0	0	1	0
658	1	2	0	3	0	1	1	0	0	1	1	0	1	0	1	0	0
659	1	3	0	3	1	1	0	0	1	0	0	0	1	1	0	1	1
660	5	1	1	3	1	1	0	0	1	0	0	0	0	1	1	0	0
661	5	3	0	3	0	1	0	0	0	0	0	0	1	0	1	0	1
662	1	2	0	2	1	1	1	0	0	1	1	0	1	0	0	0	0
663	1	2	0	3	0	1	1	0	0	1	1	0	0	0	1	0	0
664	5	1	1	1	1	1	0	0	0	0	0	0	0	0	1	0	1
665	1	1	1	3	0	1	0	0	0	0	1	1	1	0	1	0	0
666	5	1	1	3	1	1	0	0	0	0	0	0	1	0	1	0	0
667	5	2	0	3	0	1	0	0	1	0	0	1	0	1	0	1	0
